# Supplementary material for: Mineral-Fortified and Sodium-Reduced Pimento-Paste-Stuffed Spanish-Style Manzanilla Olives
Source: Foods. 2026 May 9;15(10):1658. doi: 10.3390/foods15101658 (PMC13205983; doi:10.3390/foods15101658)
Supplement: Supplementary file 1 [file foods-15-01658-s001.zip]

Archive with 1 entries (1 files):
- foods-4240915-supplementary.pdf
